# Supplementary material for: Exploring Environmental Settings to Improve the Printability of Paroxetine-Loaded Filaments by Fused Deposition Modelling
Source: Pharmaceutics. 2023 Nov 16;15(11):2636. doi: 10.3390/pharmaceutics15112636 (PMC10675712; doi:10.3390/pharmaceutics15112636)
Supplement: Supplementary file 1 [file pharmaceutics-15-02636-s001.zip]

Archive with 1 entries (1 files):
- pharmaceutics-2591411-supplementary.pdf
